# Supplementary material for: ﻿Morphological characteristics and phylogenetic evidence reveal two new species of Acremonium (Hypocreales, Sordariomycetes)
Source: MycoKeys. 2022 Jul 15;91:85–96. doi: 10.3897/mycokeys.91.86257 (PMC9849060; doi:10.3897/mycokeys.91.86257)
Supplement: XML Treatment for Acremonium globosisporum [file mycokeys.91.86257-treatment1.xml]

<!DOCTYPE tp:taxon-treatment
  PUBLIC "-//TaxonX//DTD Taxonomic Treatment Publishing DTD v0 20100105//EN" "tax-treatment-NSO.dtd">
<tp:taxon-treatment xmlns:tp="http://www.plazi.org/taxpub"><tp:treatment-meta><kwd-group><label>Taxon classification</label><kwd>
                <named-content content-type="kingdom">Fungi</named-content>
              </kwd><kwd>
                <named-content content-type="order">Hypocreales</named-content>
              </kwd><kwd>
                <named-content content-type="family">Bionectriaceae</named-content>
              </kwd></kwd-group><mixed-citation publication-type="journal"><person-group><name><surname>Li</surname><given-names>Xin</given-names></name><name><surname>Zhang</surname><given-names>Zhi-Yuan</given-names></name><name><surname>Ren</surname><given-names>Yu-Lian</given-names></name><name><surname>Chen</surname><given-names>Wan-Hao</given-names></name><name><surname>Liang</surname><given-names>Jian-Dong</given-names></name><name><surname>Pan</surname><given-names>Ji-Mei</given-names></name><name><surname>Huang</surname><given-names>Jian-Zhong</given-names></name><name><surname>Liang</surname><given-names>Zong-Qi</given-names></name><name><surname>Han</surname><given-names>Yan-Feng</given-names></name></person-group><article-title>﻿Morphological characteristics and phylogenetic evidence reveal two new species of <italic><tp:taxon-name><tp:taxon-name-part taxon-name-part-type="genus" reg="Acremonium">Acremonium</tp:taxon-name-part></tp:taxon-name></italic> (<tp:taxon-name><tp:taxon-name-part taxon-name-part-type="order">Hypocreales</tp:taxon-name-part></tp:taxon-name>, <tp:taxon-name><tp:taxon-name-part taxon-name-part-type="class">Sordariomycetes</tp:taxon-name-part></tp:taxon-name>)</article-title><source>MycoKeys</source><day>15</day><month>07</month><year>2022</year><volume>91</volume><fpage>85</fpage><lpage>96</lpage><pub-id pub-id-type="doi">10.3897/mycokeys.91.86257</pub-id></mixed-citation></tp:treatment-meta><tp:nomenclature><label>﻿</label><tp:taxon-name>
              <object-id xmlns:xlink="http://www.w3.org/1999/xlink" content-type="arpha" xlink:type="simple">35BF27DA-FC43-57D8-989A-49581DCE8C51</object-id>
              <tp:taxon-name-part taxon-name-part-type="genus" reg="Acremonium">Acremonium</tp:taxon-name-part>
              <tp:taxon-name-part taxon-name-part-type="species" reg="globosisporum">globosisporum</tp:taxon-name-part>
              <object-id xmlns:xlink="http://www.w3.org/1999/xlink" content-type="mycobank" xlink:type="simple"> 843765</object-id>
            </tp:taxon-name><tp:taxon-authority>Xin Li, Y.F. Han &amp; Z.Q. Liang</tp:taxon-authority><tp:taxon-status xmlns:xlink="http://www.w3.org/1999/xlink" xlink:type="simple">sp. nov.</tp:taxon-status><xref ref-type="fig" rid="F2">Fig. 2</xref></tp:nomenclature><tp:treatment-sec sec-type="material" id="SECID0EYRAI"><title>Type.</title><p>Yuncheng East Garden Wildlife Zoo, Yuncheng City, Shanxi Province, China <named-content xmlns:xlink="http://www.w3.org/1999/xlink" content-type="dwc:verbatimCoordinates" xlink:type="simple"><named-content content-type="geo-json" specific-use="{&#34;type&#34;:&#34;Point&#34;,&#34;coordinates&#34;:[111.073333,35.107222]}" id="NCID0EBSAI" xlink:type="simple">N35°6'26", E111°4'24</named-content></named-content>", isolated from green belt soil, July 2021, Yu-Lian Ren (dried holotype culture <named-content xmlns:xlink="http://www.w3.org/1999/xlink" content-type="dwc:institutional_code" xlink:title="Mycological Herbarium of the Institute of Microbiology, Chinese Academy of Sciences" xlink:href="http://grbio.org/institution/chinese-academy-sciences" xlink:type="simple">HMAS</named-content> 351939, ex-holotype culture <named-content xmlns:xlink="http://www.w3.org/1999/xlink" content-type="dwc:institutional_code" xlink:title="China General Microbiological Culture Collection Center" xlink:href="http://grbio.org/institution/china-general-microbiological-culture-collection-center-chinese-academy-sciences" xlink:type="simple">CGMCC</named-content> 3.20955 = <abbrev xmlns:xlink="http://www.w3.org/1999/xlink" xlink:title="Institute of Fungus Resources, Guizhou University" id="ABBRID0EOSAI" xlink:type="simple">GZUIFR</abbrev> 22.036). <abbrev xmlns:xlink="http://www.w3.org/1999/xlink" xlink:title="internal transcribed spacers" id="ABBRID0ESSAI" xlink:type="simple">ITS</abbrev> sequences, GenBank <ext-link xmlns:xlink="http://www.w3.org/1999/xlink" ext-link-type="gen" xlink:href="ON041035" xlink:type="simple">ON041035</ext-link>; <abbrev xmlns:xlink="http://www.w3.org/1999/xlink" xlink:title="large subunit" id="ABBRID0EWSAI" xlink:type="simple">LSU</abbrev> sequences, GenBank <ext-link xmlns:xlink="http://www.w3.org/1999/xlink" ext-link-type="gen" xlink:href="ON041051" xlink:type="simple">ON041051</ext-link>; <abbrev xmlns:xlink="http://www.w3.org/1999/xlink" xlink:title="small subunit" id="ABBRID0E1SAI" xlink:type="simple">SSU</abbrev> sequences, GenBank <ext-link xmlns:xlink="http://www.w3.org/1999/xlink" ext-link-type="gen" xlink:href="ON876755" xlink:type="simple">ON876755</ext-link>; <italic><abbrev xmlns:xlink="http://www.w3.org/1999/xlink" xlink:title="translation elongation factor" id="ABBRID0E6SAI" xlink:type="simple">TEF 1-α</abbrev></italic> sequences, GenBank <ext-link xmlns:xlink="http://www.w3.org/1999/xlink" ext-link-type="gen" xlink:href="ON494580" xlink:type="simple">ON494580</ext-link>; <italic><abbrev xmlns:xlink="http://www.w3.org/1999/xlink" xlink:title="RNA polymerase II second largest subunit gene" id="ABBRID0EETAI" xlink:type="simple">RPB2</abbrev></italic> sequences, GenBank <ext-link xmlns:xlink="http://www.w3.org/1999/xlink" ext-link-type="gen" xlink:href="ON494584" xlink:type="simple">ON494584</ext-link>.</p><fig id="F2" position="float" orientation="portrait"><object-id xmlns:xlink="http://www.w3.org/1999/xlink" content-type="doi" xlink:type="simple">10.3897/mycokeys.91.86257.figure2</object-id><object-id xmlns:xlink="http://www.w3.org/1999/xlink" content-type="arpha" xlink:type="simple">C68BBD33-589C-56BD-90F4-CC764D080EE4</object-id><label>Figure 2.</label><caption><p>Morphology of <italic><tp:taxon-name><tp:taxon-name-part taxon-name-part-type="genus" reg="Acremonium">Acremonium</tp:taxon-name-part><tp:taxon-name-part taxon-name-part-type="species" reg="globosisporum">globosisporum</tp:taxon-name-part></tp:taxon-name></italic> sp. nov. <bold>a–f</bold> colony on PDA, OA and MEA after 7 d at 25 °C (upper surface and lower surface) <bold>g–j</bold> conidia are borne on the phialides <bold>k–l</bold> winding hyphae and inflate hyphae. Scale bars: 4 mm (<bold>a–f</bold>); 10 μm (<bold>g–l</bold>).</p></caption><graphic xmlns:xlink="http://www.w3.org/1999/xlink" xlink:href="mycokeys-91-085-g002.jpg" position="float" orientation="portrait" xlink:type="simple" id="oo_715607.jpg"><uri content-type="original_file" xlink:type="simple">https://binary.pensoft.net/fig/715607</uri></graphic></fig></tp:treatment-sec><tp:treatment-sec sec-type="description" id="SECID0EKUAI"><title>Description.</title><p><italic>Colonies</italic> on PDA and OA at 25 °C attaining 11–13 mm and 9–11 mm diam respectively after 7 d, white, flat or raised, velvety to slightly cottony. On MEA at 25 °C, reaching 8–10 mm after 7 d, white to yellowish white, raised, slimy. <italic>Hyphae</italic> hyaline, septate, sometimes winding and inflate, 1.5–11.0 µm wide. <italic>Sporulation</italic> abundant. <italic>Phialides</italic> are mostly borne singly, hyaline, erect to slightly curved, sometimes forming a collarette, 9.0–22.0 µm long, tapering from 1.5–3.5 µm near the base to 0.5–1.5 µm. <italic>Conidia</italic> cohering in long chains, with minutely truncate ends, up to 27.5 µm long, globose or subglobose, 2.5–4.5 × 2.5–4.5 µm (x– ± SD = 3.4 ± 0.77 × 3.6 ± 0.52, n = 50) diam. <italic>Chlamydospores</italic> and teleomorph stage were not observed.</p></tp:treatment-sec><tp:treatment-sec sec-type="etymology" id="SECID0E3UAI"><title>Etymology.</title><p><italic>globosisporum</italic>. A reference to the global conidia.</p></tp:treatment-sec><tp:treatment-sec sec-type="material" id="SECID0EEVAI"><title>Additional specimens examined.</title><p>Yuncheng East Garden Wildlife Zoo, Yuncheng City, Shanxi Province, China <named-content xmlns:xlink="http://www.w3.org/1999/xlink" content-type="dwc:verbatimCoordinates" xlink:type="simple"><named-content content-type="geo-json" specific-use="{&#34;type&#34;:&#34;Point&#34;,&#34;coordinates&#34;:[111.073333,35.107222]}" id="NCID0ENVAI" xlink:type="simple">N35°6'26", E111°4'24"</named-content></named-content>, isolated from green belt soil, July 2021, Yu-Lian Ren, <abbrev xmlns:xlink="http://www.w3.org/1999/xlink" xlink:title="Institute of Fungus Resources, Guizhou University" id="ABBRID0ESVAI" xlink:type="simple">GZUIFR</abbrev> 22.037, <abbrev xmlns:xlink="http://www.w3.org/1999/xlink" xlink:title="internal transcribed spacers" id="ABBRID0EWVAI" xlink:type="simple">ITS</abbrev>, <abbrev xmlns:xlink="http://www.w3.org/1999/xlink" xlink:title="large subunit" id="ABBRID0E1VAI" xlink:type="simple">LSU</abbrev>, <abbrev xmlns:xlink="http://www.w3.org/1999/xlink" xlink:title="small subunit" id="ABBRID0E5VAI" xlink:type="simple">SSU</abbrev>, <italic><abbrev xmlns:xlink="http://www.w3.org/1999/xlink" xlink:title="translation elongation factor" id="ABBRID0EDWAI" xlink:type="simple">TEF 1-α</abbrev></italic>, <italic><abbrev xmlns:xlink="http://www.w3.org/1999/xlink" xlink:title="RNA polymerase II second largest subunit gene" id="ABBRID0EIWAI" xlink:type="simple">RPB2</abbrev></italic> sequences GenBank <ext-link xmlns:xlink="http://www.w3.org/1999/xlink" ext-link-type="gen" xlink:href="ON041036" xlink:type="simple">ON041036</ext-link>, <ext-link xmlns:xlink="http://www.w3.org/1999/xlink" ext-link-type="gen" xlink:href="ON041052" xlink:type="simple">ON041052</ext-link>, <ext-link xmlns:xlink="http://www.w3.org/1999/xlink" ext-link-type="gen" xlink:href="ON876756" xlink:type="simple">ON876756</ext-link>, <ext-link xmlns:xlink="http://www.w3.org/1999/xlink" ext-link-type="gen" xlink:href="ON494581" xlink:type="simple">ON494581</ext-link>, <ext-link xmlns:xlink="http://www.w3.org/1999/xlink" ext-link-type="gen" xlink:href="ON494585" xlink:type="simple">ON494585</ext-link>; <abbrev xmlns:xlink="http://www.w3.org/1999/xlink" xlink:title="Institute of Fungus Resources, Guizhou University" id="ABBRID0EMWAI" xlink:type="simple">GZUIFR</abbrev> 22.038, <abbrev xmlns:xlink="http://www.w3.org/1999/xlink" xlink:title="internal transcribed spacers" id="ABBRID0EQWAI" xlink:type="simple">ITS</abbrev>, <abbrev xmlns:xlink="http://www.w3.org/1999/xlink" xlink:title="large subunit" id="ABBRID0EUWAI" xlink:type="simple">LSU</abbrev>, <abbrev xmlns:xlink="http://www.w3.org/1999/xlink" xlink:title="small subunit" id="ABBRID0EYWAI" xlink:type="simple">SSU</abbrev>, <italic><abbrev xmlns:xlink="http://www.w3.org/1999/xlink" xlink:title="translation elongation factor" id="ABBRID0E4WAI" xlink:type="simple">TEF 1-α</abbrev></italic>, <italic><abbrev xmlns:xlink="http://www.w3.org/1999/xlink" xlink:title="RNA polymerase II second largest subunit gene" id="ABBRID0ECXAI" xlink:type="simple">RPB2</abbrev></italic> sequences GenBank <ext-link xmlns:xlink="http://www.w3.org/1999/xlink" ext-link-type="gen" xlink:href="ON041037" xlink:type="simple">ON041037</ext-link>, <ext-link xmlns:xlink="http://www.w3.org/1999/xlink" ext-link-type="gen" xlink:href="ON041053" xlink:type="simple">ON041053</ext-link>, <ext-link xmlns:xlink="http://www.w3.org/1999/xlink" ext-link-type="gen" xlink:href="ON876757" xlink:type="simple">ON876757</ext-link>, <ext-link xmlns:xlink="http://www.w3.org/1999/xlink" ext-link-type="gen" xlink:href="ON494582" xlink:type="simple">ON494582</ext-link>, <ext-link xmlns:xlink="http://www.w3.org/1999/xlink" ext-link-type="gen" xlink:href="ON494586" xlink:type="simple">ON494586</ext-link>.</p></tp:treatment-sec><tp:treatment-sec sec-type="distribution" id="SECID0EGXAI"><title>Known distribution.</title><p>Yuncheng City, Shanxi Province, China.</p></tp:treatment-sec><tp:treatment-sec sec-type="notes" id="SECID0ELXAI"><title>Notes.</title><p>The phylogeny results showed that the <named-content xmlns:xlink="http://www.w3.org/1999/xlink" content-type="dwc:institutional_code" xlink:title="China General Microbiological Culture Collection Center" xlink:href="http://grbio.org/institution/china-general-microbiological-culture-collection-center-chinese-academy-sciences" xlink:type="simple">CGMCC</named-content> 3.20955, <abbrev xmlns:xlink="http://www.w3.org/1999/xlink" xlink:title="Institute of Fungus Resources, Guizhou University" id="ABBRID0EVXAI" xlink:type="simple">GZUIFR</abbrev> 22.037 and <abbrev xmlns:xlink="http://www.w3.org/1999/xlink" xlink:title="Institute of Fungus Resources, Guizhou University" id="ABBRID0EZXAI" xlink:type="simple">GZUIFR</abbrev> 22.038 still nested in the <italic><tp:taxon-name><tp:taxon-name-part taxon-name-part-type="genus" reg="Pinkertoniae">Pinkertoniae</tp:taxon-name-part></tp:taxon-name></italic>-clade. The morphological characteristics of <italic><tp:taxon-name><tp:taxon-name-part taxon-name-part-type="genus" reg="Acremonium">Acremonium</tp:taxon-name-part><tp:taxon-name-part taxon-name-part-type="species" reg="globosisporum">globosisporum</tp:taxon-name-part></tp:taxon-name></italic> were similar to other species of the <italic><tp:taxon-name><tp:taxon-name-part taxon-name-part-type="genus" reg="Pinkertoniae">Pinkertoniae</tp:taxon-name-part></tp:taxon-name></italic>-clade in that phialides were erect on the hyphae; sporulation was abundant, and conidia were subglobose (<xref ref-type="bibr" rid="B6">Ito et al. 2000</xref>). However, <italic><tp:taxon-name><tp:taxon-name-part taxon-name-part-type="genus" reg="Acremonium">Acremonium</tp:taxon-name-part><tp:taxon-name-part taxon-name-part-type="species" reg="globosisporum">globosisporum</tp:taxon-name-part></tp:taxon-name></italic> hyphae were sometimes winding and inflated, with conidia cohering in long chains, unlike other species.</p></tp:treatment-sec><ref-list><ref id="B6"><mixed-citation xmlns:xlink="http://www.w3.org/1999/xlink" xlink:type="simple"><person-group><name name-style="western"><surname>Ito</surname><given-names>T</given-names></name><name name-style="western"><surname>Okane</surname><given-names>I</given-names></name><name name-style="western"><surname>Nakagiri</surname><given-names>A</given-names></name><name name-style="western"><surname>Gams</surname><given-names>W</given-names></name></person-group> (<year>2000</year>) <article-title>Two species of <tp:taxon-name><tp:taxon-name-part taxon-name-part-type="genus">Acremonium</tp:taxon-name-part><tp:taxon-name-part taxon-name-part-type="infraspecific-rank">section</tp:taxon-name-part><tp:taxon-name-part taxon-name-part-type="section">Acremonium</tp:taxon-name-part></tp:taxon-name>: <italic><tp:taxon-name><tp:taxon-name-part taxon-name-part-type="genus">A.</tp:taxon-name-part><tp:taxon-name-part taxon-name-part-type="species">borodinense</tp:taxon-name-part></tp:taxon-name></italic> sp. nov. and <italic><tp:taxon-name><tp:taxon-name-part taxon-name-part-type="genus">A.</tp:taxon-name-part><tp:taxon-name-part taxon-name-part-type="species">cavaraeanum</tp:taxon-name-part></tp:taxon-name></italic> rediscovered.</article-title><source>Mycological Research</source><volume>104</volume>(<issue>1</issue>): <fpage>77</fpage>–<lpage>80</lpage>. <ext-link xlink:type="simple" ext-link-type="doi" xlink:href="10.1017/S0953756299008977">https://doi.org/10.1017/S0953756299008977</ext-link></mixed-citation></ref></ref-list></tp:taxon-treatment>
