# Supplementary material for: ﻿Morphological characteristics and phylogenetic evidence reveal two new species of Acremonium (Hypocreales, Sordariomycetes)
Source: MycoKeys. 2022 Jul 15;91:85–96. doi: 10.3897/mycokeys.91.86257 (PMC9849060; doi:10.3897/mycokeys.91.86257)
Supplement: XML Treatment for Acremonium curvum [file mycokeys.91.86257-treatment2.xml]

<!DOCTYPE tp:taxon-treatment
  PUBLIC "-//TaxonX//DTD Taxonomic Treatment Publishing DTD v0 20100105//EN" "tax-treatment-NSO.dtd">
<tp:taxon-treatment xmlns:tp="http://www.plazi.org/taxpub"><tp:treatment-meta><kwd-group><label>Taxon classification</label><kwd>
                <named-content content-type="kingdom">Fungi</named-content>
              </kwd><kwd>
                <named-content content-type="order">Hypocreales</named-content>
              </kwd><kwd>
                <named-content content-type="family">Bionectriaceae</named-content>
              </kwd></kwd-group><mixed-citation publication-type="journal"><person-group><name><surname>Li</surname><given-names>Xin</given-names></name><name><surname>Zhang</surname><given-names>Zhi-Yuan</given-names></name><name><surname>Ren</surname><given-names>Yu-Lian</given-names></name><name><surname>Chen</surname><given-names>Wan-Hao</given-names></name><name><surname>Liang</surname><given-names>Jian-Dong</given-names></name><name><surname>Pan</surname><given-names>Ji-Mei</given-names></name><name><surname>Huang</surname><given-names>Jian-Zhong</given-names></name><name><surname>Liang</surname><given-names>Zong-Qi</given-names></name><name><surname>Han</surname><given-names>Yan-Feng</given-names></name></person-group><article-title>﻿Morphological characteristics and phylogenetic evidence reveal two new species of <italic><tp:taxon-name><tp:taxon-name-part taxon-name-part-type="genus" reg="Acremonium">Acremonium</tp:taxon-name-part></tp:taxon-name></italic> (<tp:taxon-name><tp:taxon-name-part taxon-name-part-type="order">Hypocreales</tp:taxon-name-part></tp:taxon-name>, <tp:taxon-name><tp:taxon-name-part taxon-name-part-type="class">Sordariomycetes</tp:taxon-name-part></tp:taxon-name>)</article-title><source>MycoKeys</source><day>15</day><month>07</month><year>2022</year><volume>91</volume><fpage>85</fpage><lpage>96</lpage><pub-id pub-id-type="doi">10.3897/mycokeys.91.86257</pub-id></mixed-citation></tp:treatment-meta><tp:nomenclature><label>﻿</label><tp:taxon-name>
              <object-id xmlns:xlink="http://www.w3.org/1999/xlink" content-type="arpha" xlink:type="simple">7DC71370-B32D-59C2-B927-D407C2A66239</object-id>
              <tp:taxon-name-part taxon-name-part-type="genus" reg="Acremonium">Acremonium</tp:taxon-name-part>
              <tp:taxon-name-part taxon-name-part-type="species" reg="curvum">curvum</tp:taxon-name-part>
              <object-id xmlns:xlink="http://www.w3.org/1999/xlink" content-type="mycobank" xlink:type="simple"> 843766</object-id>
            </tp:taxon-name><tp:taxon-authority>Xin Li, Y.F. Han &amp; Z.Q. Liang</tp:taxon-authority><tp:taxon-status xmlns:xlink="http://www.w3.org/1999/xlink" xlink:type="simple">sp. nov.</tp:taxon-status><xref ref-type="fig" rid="F3">Fig. 3</xref></tp:nomenclature><tp:treatment-sec sec-type="material" id="SECID0ET1AI"><title>Type.</title><p>Zhengzhou Zoo, Zhengzhou City, Henan Province, China <named-content xmlns:xlink="http://www.w3.org/1999/xlink" content-type="dwc:verbatimCoordinates" xlink:type="simple"><named-content content-type="geo-json" specific-use="{&#34;type&#34;:&#34;Point&#34;,&#34;coordinates&#34;:[113.678056,34.788889]}" id="NCID0E31AI" xlink:type="simple">N34°47'20", E113°40'41"</named-content></named-content>, isolated from green belt soil, July 2021, Yu-Lian Ren (dried holotype culture <named-content xmlns:xlink="http://www.w3.org/1999/xlink" content-type="dwc:institutional_code" xlink:title="Mycological Herbarium of the Institute of Microbiology, Chinese Academy of Sciences" xlink:href="http://grbio.org/institution/chinese-academy-sciences" xlink:type="simple">HMAS</named-content> 351938, ex-holotype culture <named-content xmlns:xlink="http://www.w3.org/1999/xlink" content-type="dwc:institutional_code" xlink:title="China General Microbiological Culture Collection Center" xlink:href="http://grbio.org/institution/china-general-microbiological-culture-collection-center-chinese-academy-sciences" xlink:type="simple">CGMCC</named-content> 3.20954 = <abbrev xmlns:xlink="http://www.w3.org/1999/xlink" xlink:title="Institute of Fungus Resources, Guizhou University" id="ABBRID0EJ2AI" xlink:type="simple">GZUIFR</abbrev> 22.035). <abbrev xmlns:xlink="http://www.w3.org/1999/xlink" xlink:title="internal transcribed spacers" id="ABBRID0EN2AI" xlink:type="simple">ITS</abbrev> sequences, GenBank <ext-link xmlns:xlink="http://www.w3.org/1999/xlink" ext-link-type="gen" xlink:href="ON041034" xlink:type="simple">ON041034</ext-link>, <abbrev xmlns:xlink="http://www.w3.org/1999/xlink" xlink:title="large subunit" id="ABBRID0ER2AI" xlink:type="simple">LSU</abbrev> sequences, GenBank <ext-link xmlns:xlink="http://www.w3.org/1999/xlink" ext-link-type="gen" xlink:href="ON041050" xlink:type="simple">ON041050</ext-link>; <abbrev xmlns:xlink="http://www.w3.org/1999/xlink" xlink:title="small subunit" id="ABBRID0EV2AI" xlink:type="simple">SSU</abbrev> sequences, GenBank <ext-link xmlns:xlink="http://www.w3.org/1999/xlink" ext-link-type="gen" xlink:href="ON876754" xlink:type="simple">ON876754</ext-link>; <italic><abbrev xmlns:xlink="http://www.w3.org/1999/xlink" xlink:title="translation elongation factor" id="ABBRID0E12AI" xlink:type="simple">TEF 1-α</abbrev></italic> sequences, GenBank <ext-link xmlns:xlink="http://www.w3.org/1999/xlink" ext-link-type="gen" xlink:href="ON494579" xlink:type="simple">ON494579</ext-link>; <italic><abbrev xmlns:xlink="http://www.w3.org/1999/xlink" xlink:title="RNA polymerase II second largest subunit gene" id="ABBRID0E62AI" xlink:type="simple">RPB2</abbrev></italic> sequences, GenBank <ext-link xmlns:xlink="http://www.w3.org/1999/xlink" ext-link-type="gen" xlink:href="ON494583" xlink:type="simple">ON494583</ext-link>.</p><fig id="F3" position="float" orientation="portrait"><object-id xmlns:xlink="http://www.w3.org/1999/xlink" content-type="doi" xlink:type="simple">10.3897/mycokeys.91.86257.figure3</object-id><object-id xmlns:xlink="http://www.w3.org/1999/xlink" content-type="arpha" xlink:type="simple">AA4457C3-2005-5D36-89A4-C00B00AD3A3A</object-id><label>Figure 3.</label><caption><p>Morphology of <tp:taxon-name><tp:taxon-name-part taxon-name-part-type="genus" reg="Acremonium">Acremonium</tp:taxon-name-part><tp:taxon-name-part taxon-name-part-type="species" reg="curvum">curvum</tp:taxon-name-part></tp:taxon-name> sp. nov. <bold>a–f</bold> colony on PDA, OA and MEA after 7 d at 25 °C (upper surface and lower surface) <bold>g, I, j</bold> conidia are borne on the phialides <bold>h</bold> Winding hyphae. Scale bars: 4 mm (<bold>a–f</bold>); 10 μm (<bold>g–j</bold>).</p></caption><graphic xmlns:xlink="http://www.w3.org/1999/xlink" xlink:href="mycokeys-91-085-g003.jpg" position="float" orientation="portrait" xlink:type="simple" id="oo_715608.jpg"><uri content-type="original_file" xlink:type="simple">https://binary.pensoft.net/fig/715608</uri></graphic></fig></tp:treatment-sec><tp:treatment-sec sec-type="description" id="SECID0EE4AI"><title>Description.</title><p><italic>Colonies</italic> on PDA and OA at 25 °C attaining 11–14 mm and 7–9 mm diam respectively after 7 d, white, flat, radially folded or rugose. On MEA at 25 °C, reaching 6–8 mm after 7 d, white to yellowish-white, slimy. <italic>Hyphae</italic> hyaline, septate, sometimes winding, 1.5–2.5 µm wide. <italic>Sporulation</italic> abundant. <italic>Phialides</italic> are mostly borne singly, curved, slightly inflated at the base, tapered at the tip, up to 38.0 µm long. tapering from 1.5–3.5 µm near the base to 0.5–1.5 µm. <italic>Conidia</italic> cohering together on the top of phialides, one-celled, solitary, or several fascicled, ovoid or subglobose, 3.0–7.0 × 2.5–3.5 µm (x– ± SD = 4.1 ± 1.18 ×3.2 ± 0.77, n = 50) diam. <italic>Chlamydospores</italic> and teleomorph stage were not observed.</p></tp:treatment-sec><tp:treatment-sec sec-type="etymology" id="SECID0EW4AI"><title>Etymology.</title><p><italic>curvum</italic>. Referring to the curved Phialides.</p></tp:treatment-sec><tp:treatment-sec sec-type="distribution" id="SECID0E54AI"><title>Known distribution.</title><p>Henan Province, China.</p></tp:treatment-sec><tp:treatment-sec sec-type="notes" id="SECID0ED5AI"><title>Notes.</title><p>Based on the multi-locus analysis we found that <italic><tp:taxon-name><tp:taxon-name-part taxon-name-part-type="genus" reg="Acremonium">Acremonium</tp:taxon-name-part><tp:taxon-name-part taxon-name-part-type="species" reg="curvum">curvum</tp:taxon-name-part></tp:taxon-name></italic> had close phylogenetic affinities to other taxa of the <italic><tp:taxon-name><tp:taxon-name-part taxon-name-part-type="genus" reg="Chrysogenum">Chrysogenum</tp:taxon-name-part></tp:taxon-name></italic>-clade. Morphologically, <italic><tp:taxon-name><tp:taxon-name-part taxon-name-part-type="genus" reg="Acremonium">A.</tp:taxon-name-part><tp:taxon-name-part taxon-name-part-type="species" reg="curvum">curvum</tp:taxon-name-part></tp:taxon-name></italic> was similar to other taxa of the <italic><tp:taxon-name><tp:taxon-name-part taxon-name-part-type="genus" reg="Chrysogenum">Chrysogenum</tp:taxon-name-part></tp:taxon-name></italic>-clade in having simple or rarely branched conidiophores, slightly inflated at the base and tapered at tip phialides, and ovoid to subglobose conidia (<xref ref-type="bibr" rid="B22">Yang et al. 2019</xref>). Conidia of <italic><tp:taxon-name><tp:taxon-name-part taxon-name-part-type="genus" reg="Hapsidospora">Hapsidospora</tp:taxon-name-part><tp:taxon-name-part taxon-name-part-type="species" reg="irregularis">irregularis</tp:taxon-name-part></tp:taxon-name></italic> and <italic><tp:taxon-name><tp:taxon-name-part taxon-name-part-type="genus" reg="Acremonium">A.</tp:taxon-name-part><tp:taxon-name-part taxon-name-part-type="species" reg="curvum">curvum</tp:taxon-name-part></tp:taxon-name></italic> had several fascicled at the tips of the conidiophores (<xref ref-type="bibr" rid="B12">Malloch and Cain 1970</xref>). However, <italic><tp:taxon-name><tp:taxon-name-part taxon-name-part-type="genus" reg="Acremonium">A.</tp:taxon-name-part><tp:taxon-name-part taxon-name-part-type="species" reg="curvum">curvum</tp:taxon-name-part></tp:taxon-name></italic> was differentiated by having mostly curved phialides and the conidia were several fascicled at the tips of the phialides.</p></tp:treatment-sec><ref-list><ref id="B22"><mixed-citation xmlns:xlink="http://www.w3.org/1999/xlink" xlink:type="simple"><person-group><name name-style="western"><surname>Yang</surname><given-names>CL</given-names></name><name name-style="western"><surname>Xu</surname><given-names>XL</given-names></name><name name-style="western"><surname>Jeewon</surname><given-names>R</given-names></name><name name-style="western"><surname>Boonmee</surname><given-names>S</given-names></name><name name-style="western"><surname>Liu</surname><given-names>YG</given-names></name><name name-style="western"><surname>Hyde</surname><given-names>KD</given-names></name></person-group> (<year>2019</year>) <article-title><italic><tp:taxon-name><tp:taxon-name-part taxon-name-part-type="genus">Acremonium</tp:taxon-name-part><tp:taxon-name-part taxon-name-part-type="species">arthrinii</tp:taxon-name-part></tp:taxon-name></italic> sp. nov., a mycopathogenic fungus on <italic><tp:taxon-name><tp:taxon-name-part taxon-name-part-type="genus">Arthrinium</tp:taxon-name-part><tp:taxon-name-part taxon-name-part-type="species">yunnanum</tp:taxon-name-part></tp:taxon-name></italic>.</article-title><source>Phytotaxa</source><volume>420</volume>(<issue>4</issue>): <fpage>283</fpage>–<lpage>299</lpage>. <ext-link xlink:type="simple" ext-link-type="doi" xlink:href="10.11646/phytotaxa.420.4.4">https://doi.org/10.11646/phytotaxa.420.4.4</ext-link></mixed-citation></ref><ref id="B12"><mixed-citation xmlns:xlink="http://www.w3.org/1999/xlink" xlink:type="simple"><person-group><name name-style="western"><surname>Malloch</surname><given-names>D</given-names></name><name name-style="western"><surname>Cain</surname><given-names>RF</given-names></name></person-group> (<year>1970</year>) <article-title>Five new genera in the new family <tp:taxon-name><tp:taxon-name-part taxon-name-part-type="family">Pseudeurotiaceae</tp:taxon-name-part></tp:taxon-name>.</article-title><source>Canadian Journal of Botany</source><volume>48</volume>(<issue>10</issue>): <fpage>1815</fpage>–<lpage>1825</lpage>. <ext-link xlink:type="simple" ext-link-type="doi" xlink:href="10.1139/b70-267">https://doi.org/10.1139/b70-267</ext-link></mixed-citation></ref></ref-list></tp:taxon-treatment>
